# Supplementary material for: Characterization of Oral Veillonella Species in Dental Biofilms in Healthy and Stunted Groups of Children Aged 6–7 Years in East Nusa Tenggara
Source: Int J Environ Res Public Health. 2022 Oct 27;19(21):13998. doi: 10.3390/ijerph192113998 (PMC9656475; doi:10.3390/ijerph192113998)
Supplement: Supplementary file 1 [file ijerph-19-13998-s001.zip]

Archive with 1 entries (1 files):
- ijerph-1969985-supplementary.pdf
